# Supplementary material for: Efficacy and safety of azvudine in symptomatic adult COVID-19 participants who are at increased risk of progressing to critical illness: a study protocol for a multicentre randomized double-blind placebo-controlled phase III trial
Source: Trials. 2024 Jan 22;25:77. doi: 10.1186/s13063-024-07914-3 (PMC10804629; doi:10.1186/s13063-024-07914-3)
Supplement: Supplementary file 4 — Additional file 4. List of study sites. [file 13063_2024_7914_MOESM4_ESM.xlsx]

## Sheet: Sheet1
List of study sites
Area	Center	Site Activation
Beijing	Peking Union Medical College Hospital	Activited
Beijing	Peking University Third Hospital
Beijing	Beijing Hospital
Beijing	Beijing Youan Hospital , Capital Medical University
Beijing	Chinese PLA General Hospital, 7th Medical Center
Shanxi	Changzhi People's Hospital
Sichuan	West China Hospital, Sichuan University
Henan	The First Affiliated Hospital of Henan University of CM
Anhui	The Second Hospital of Anhui Medical University
Hainan	Hainan General Hospital
Guangdong	Guangzho Chest Hospital
Guangdong	Guangzhou First People's Hospital
Hainan	Henan Provincial People's Hospital
Hubei	Wuhan Jinyintan Hospital
Hubei	Wuhan Union Hospital of China
Shandong	Rizhao Traditional Chinese Medical Hospital
Hebei	Zhangjiakou First Hospital
Hainan	Nanyang Central Hospital
Hunan	The First Hospital of Changsha	Un-activited
Heilongjiang	The Second Affiliated Hospital of Harbin Medical University
Anhui	Anhui Provincial Hospital
Zhejiang	Hangzhou Red Cross Hospita
Liaoning	Genertec Liaoyou Gem Flower Hospital
Sichuan	The Third People's Hospital of Chengdu
Hebei	Shijiazhuang People's Hospital
Hebei	Xingtai People's Hospital
Hunan	Loudi Central Hospital
Jilin	Beihua University Affiliated Hospital
Guangxi	Red Cross Hospital of Yulin City
Beijing	Beijing Haidian Hospital
Anhui	Anhui Chest Hospital
Inner Mongolia	The Affliated Hospital of Inner Mongolia Medical University
Shandong	Shandong Provincial Hospital
Shandong	Weifang People's Hospital
Henan	Anyang People's Hospital
Inner Mongolia	Inner Mongolia People's Hospital
Hebei	Shijiazhuang Fifth Hospital
Zhejiang	The First Affiliated Hospital of Wenzhou Medical University
Jiangxi	The First Affiliated Hospital of Nanchang University
Shaanxi	The Second Affiliated Hospital of Xi'An Jiaotong University
Guizhou	Guizhou Provincial People's Hospital
Shaanxi	Xi'An Gaoxin Hospital
Shaanxi	Shaanxi Province Geriatric Hospital
Shanxi	Shanxi Bethune Hospital
Shanxi	The First Affiliated Hospital of Shanxi Medical University
Guangxi	The Second Affiliated Hospital of Guilin Medical University
	Updated on Sep 8, 2023
